# Supplementary material for: Comparative Genomics Reveals Evidence of the Genome Reduction and Metabolic Potentials of Aliineobacillus hadale Isolated from Challenger Deep Sediment of the Mariana Trench
Source: Microorganisms. 2025 Jan 10;13(1):132. doi: 10.3390/microorganisms13010132 (PMC11767280; doi:10.3390/microorganisms13010132)
Supplement: Supplementary file 1 [file microorganisms-13-00132-s001.zip]

Archive with 14 entries (14 files):
- Supplementary Figure S1.pdf
- Supplementary Figure S2.pdf
- Supplementary Figure S3.pdf
- Supplementary Table S1.xlsx
- Supplementary Table S10.xlsx
- Supplementary Table S2.xlsx
- Supplementary Table S3.xlsx
- Supplementary Table S4.xlsx
- Supplementary Table S5.xlsx
- Supplementary Table S6.xlsx
- Supplementary Table S7.xlsx
- Supplementary Table S8.xlsx
- Supplementary Table S9.xlsx
- Supplementary Tables and Figures.pdf
