# Supplementary material for: Comparative Genomics Reveals Evidence of the Genome Reduction and Metabolic Potentials of Aliineobacillus hadale Isolated from Challenger Deep Sediment of the Mariana Trench
Source: Microorganisms. 2025 Jan 10;13(1):132. doi: 10.3390/microorganisms13010132 (PMC11767280; doi:10.3390/microorganisms13010132)
Supplement: Supplementary file 1 [file microorganisms-13-00132-s001.zip › Supplementary Table S1.xlsx]

## Sheet: Sheet1
#Supplementary Table S1: Characters of MicroPlate GEN III results of strain Lsc_1132T
Dextrin	+
D-Maltose	w
D-Trehalose	+
D-Cellobiose	w
Gentiobiose	w
Sucrose	+
D-Turanose	+
Stachyose	+
pH 6	+
pH 5	-
D-Raffinose	+
α-D-Lactose	w
D-Melibiose	w
β-Methyl-D-Glucoside	w
D-Salicin	+
N-Acetyl-D-Glucosamine	+
N-Acetyl-β-D-Mannosamine	w
N-Acetyl-D-Galactosamine	w
N-Acetyl Neuraminic Acid	w
1% NaCl	+
4% NaCl	+
8% NaCl	-
α-D-Glucose	+
D-Mannose	+
D-Fructose	w
D-Galactose	w
3-Methyl Glucose	w
D-Fucose	w
L-Fucose	w
L-Rhamnose	w
Inosine	-
1% Sodium Lactate	+
Fusidic Acid	-
D-Serine	-
D-Sorbitol	-
D-Mannitol	+
D-Arabitol	-
myo-Inositol	w
Glycerol	w
D-Glucose-6-PO4	w
D-Fructose-6-PO4	-
D-Aspartic Acid	w
D-Serine	w
Macrolide	-
Rifamycin SV	-
Minocyclin	-
Gelatin	+
Glycyl-L-Proline	-
L-Alanine	-
L-Arginine	-
L-Aspartic Acid	w
L-Glutamic Acid	w
L-Histidine	-
L-Pyroglutamic Acid	+
L-Serine	+
Lincom ycin	-
Guanidine HCl	-
Niaproof 4	-
Pectin	+
D-alacturonic Acid	w
L-Galactonic Acid Lactone	-
D-Gluconic Acid	+
D-Glucuronic Acid	-
Glucuronamide	-
Mucic Acid	+
Quinic Acid	+
D-Saccharic Acid	+
Vancomycin	-
Tetrazolium Violet	-
Tetrazolium Blue	-
p-Hydroxy-Phenylacetic Acid	-
Methyl Pyruvate	-
D-Lactic Acid Methyl Ester	+
L-Lactic Acid	w
Citric Acid	-
α-Keto-Glutaric Acid	+
D-Malic Acid	+
L-Malic Acid	+
Bromo-Succinic Acid	-
Nalidixic Acid	-
Lithium Chloride	-
Potassium Tellurite	+
Tween 40	w
γ-Amino-Butyric Acid	+
α-Hydroxy-Butyric Acid	+
β-Hydroxy-D,L-Butyric Acid	+
α-Keto Butyric Acid	+
Acetoacetic Acid	+
Propionic Acid	-
Acetic Acid	-
Formic Acid	-
Aztreonam	+
Sodium Butyrate	-
Sodium Bromate	-
