# Supplementary material for: Comparative Genomics Reveals Evidence of the Genome Reduction and Metabolic Potentials of Aliineobacillus hadale Isolated from Challenger Deep Sediment of the Mariana Trench
Source: Microorganisms. 2025 Jan 10;13(1):132. doi: 10.3390/microorganisms13010132 (PMC11767280; doi:10.3390/microorganisms13010132)
Supplement: Supplementary file 1 [file microorganisms-13-00132-s001.zip › Supplementary Table S10.xlsx]

## Sheet: missing KO2
#Supplementary Table S9: The strain-specific loss of KEGG number in strain Lsc_1132T
Degradation of aromatic compounds
K05548	benK; MFS transporter, AAHS family, benzoate transport protein
K05782	benE; benzoate membrane transport protein
K00446	dmpB, xylE; catechol 2,3-dioxygenase [EC:1.13.11.2]
K00450	E1.13.11.4; gentisate 1,2-dioxygenase [EC:1.13.11.4]
K00455	hpaD, hpcB; 3,4-dihydroxyphenylacetate 2,3-dioxygenase [EC:1.13.11.15]
K00462	bphC; biphenyl-2,3-diol 1,2-dioxygenase [EC:1.13.11.39]
K02609	paaA; ring-1,2-phenylacetyl-CoA epoxidase subunit PaaA [EC:1.14.13.149]
K02610	paaB; ring-1,2-phenylacetyl-CoA epoxidase subunit PaaB
K02611	paaC; ring-1,2-phenylacetyl-CoA epoxidase subunit PaaC [EC:1.14.13.149]
K02612	paaD; ring-1,2-phenylacetyl-CoA epoxidase subunit PaaD
K02614	paaI; acyl-CoA thioesterase [EC:3.1.2.-]
K02616	paaX; phenylacetic acid degradation operon negative regulatory protein
K05713	mhpB; 2,3-dihydroxyphenylpropionate 1,2-dioxygenase [EC:1.13.11.16]
K05714	mhpC; 2-hydroxy-6-oxonona-2,4-dienedioate hydrolase [EC:3.7.1.14]
K02554	mhpD; 2-keto-4-pentenoate hydratase [EC:4.2.1.80]
K04073	mhpF; acetaldehyde dehydrogenase [EC:1.2.1.10]
K16303	cmtAc; p-cumate 2,3-dioxygenase subunit beta [EC:1.14.12.25]
K10619	cmtAb; p-cumate 2,3-dioxygenase subunit alpha [EC:1.14.12.25]
K10621	cmtC, dhbA; 2,3-dihydroxy-p-cumate/2,3-dihydroxybenzoate 3,4-dioxygenase [EC:1.13.11.- 1.13.11.14]
K10216	dmpD, xylF; 2-hydroxymuconate-semialdehyde hydrolase [EC:3.7.1.9]
K10217	dmpC, xylG, praB; aminomuconate-semialdehyde/2-hydroxymuconate-6-semialdehyde dehydrogenase [EC:1.2.1.32 1.2.1.85]
K10218	ligK, galC; 4-hydroxy-4-methyl-2-oxoglutarate aldolase [EC:4.1.3.17]
K16242	dmpN, poxD, tomA3; phenol/toluene 2-monooxygenase (NADH) P3/A3 [EC:1.14.13.244 1.14.13.243]
K16243	dmpL, poxB, tomA1; phenol/toluene 2-monooxygenase (NADH) P1/A1 [EC:1.14.13.244 1.14.13.243]
K16244	dmpM, poxC, tomA2; phenol/toluene 2-monooxygenase (NADH) P2/A2 [EC:1.14.13.244 1.14.13.243]
K22270	nagX; 3-hydroxybenzoate 6-monooxygenase [EC:1.14.13.24]
Biogenesis of cytochrome c
K02194	ccmB; heme exporter protein B
K02195	ccmC; heme exporter protein C
K02197	ccmE; cytochrome c-type biogenesis protein CcmE
K02198	ccmF; cytochrome c-type biogenesis protein CcmF
K02199	ccmG, dsbE; cytochrome c biogenesis protein CcmG, thiol:disulfide interchange protein DsbE
K02200	ccmH; cytochrome c-type biogenesis protein CcmH
K02254	comZ; competence protein ComZ
Poly-beta-hydroxybutyrate
K03821	phaC, phbC; poly[(R)-3-hydroxyalkanoate] polymerase subunit PhaC [EC:2.3.1.304]
K00023	phbB; acetoacetyl-CoA reductase [EC:1.1.1.36]
Denitrofication
K04561	norB; nitric oxide reductase subunit B [EC:1.7.2.5]
K00376	nosZ; nitrous-oxide reductase [EC:1.7.2.4]
Histine degradation
K01468	hutI, AMDHD1; imidazolonepropionase [EC:3.5.2.7]
K01479	hutG; formiminoglutamase [EC:3.5.3.8]
K01712	hutU, UROC1; urocanate hydratase [EC:4.2.1.49]
K01745	hutH, HAL; histidine ammonia-lyase [EC:4.3.1.3]
Sulfate/thiosulfate ABC transport system
K02045	cysA; sulfate/thiosulfate transport system ATP-binding protein [EC:7.3.2.3]
K02046	cysU; sulfate/thiosulfate transport system permease protein
K02047	cysW; sulfate/thiosulfate transport system permease protein
Cobalamin ABC transport system
K25027	btuC; cobalamin transport system permease protein
K25028	btuD; cobalamin transport system ATP-binding protein [EC:7.6.2.8]
K25034	btuF; cobalamin transport system substrate-binding protein
