# Supplementary material for: Comparative Genomics Reveals Evidence of the Genome Reduction and Metabolic Potentials of Aliineobacillus hadale Isolated from Challenger Deep Sediment of the Mariana Trench
Source: Microorganisms. 2025 Jan 10;13(1):132. doi: 10.3390/microorganisms13010132 (PMC11767280; doi:10.3390/microorganisms13010132)
Supplement: Supplementary file 1 [file microorganisms-13-00132-s001.zip › Supplementary Table S2.xlsx]

## Sheet: Sheet1
#Supplementary Table S2: The fatty acid results of strain Lsc_1132T
Name	Percentage
iso-C12:0	0.3
C12:0	0.2
iso-C13:0	4.4
anteiso-C13:0	0.1
iso-C14:0	2.3
C14:0	3.1
iso-C15:0	41.8
anteiso-C15:0	5.5
C15:1ω5c	0.3
C16:1ω7c alcohol	0.3
iso-C16:0	4.3
anteiso-C16:0	0.2
C16:1 ω11c	0.1
C16:0	3.5
C15:0 2OH	0.6
iso-C17:1ω10c	1.3
iso-C17:1ω5c	5.5
anteiso-C17:1 A	1.9
iso-C17:0	6.4
anteiso-C17:0	1.7
C17:0	0.1
C18:3ω6c (6,9,12)	0.1
C18:1ω9c	2.1
C18:0	1
iso-C19:0	0.1
Summed Feature 1 (iso-C15:1 H and/or C13:0 3OH)	0.2
Summed Feature 2 (C14:0 3OH and/or iso-C16:1 I)	3.1
Summed Feature 3 (C16:1ω7c and/or C16:1ω6c)	8.2
Summed Feature 8 (C18:1ω7c and/or C18:1ω6c)	0.4
