# Supplementary material for: Comparative Genomics Reveals Evidence of the Genome Reduction and Metabolic Potentials of Aliineobacillus hadale Isolated from Challenger Deep Sediment of the Mariana Trench
Source: Microorganisms. 2025 Jan 10;13(1):132. doi: 10.3390/microorganisms13010132 (PMC11767280; doi:10.3390/microorganisms13010132)
Supplement: Supplementary file 1 [file microorganisms-13-00132-s001.zip › Supplementary Table S3.xlsx]

## Sheet: 16S_length_1000.table
#Supplementary Table S3: The sequence similarity of the 16S rRNA between strain Lsc_1132T and its closely related strains
	Lsc_1132T	Neobacillus sp. PS3-12	Neobacillus sp. PS3-40	Neobacillus bataviensis LMG 21833T	Neobacillus dielmonensis	Neobacillus drentensis NBRC 102427T	Neobacillus endophyticus	Neobacillus fumarioli NBRC 102428T	Neobacillus jeddahensis	Neobacillus kokaensis	Neobacillus massiliamazoniensis	Neobacillus mesonae	Neobacillus muris	Neobacillus niacini NBRC 15566T	Neobacillus novalis NBRC 102450T	Neobacillus rhizophilus	Neobacillus rhizosphaerae	Neobacillus soli NBRC 102451T	Neobacillus vireti	Neobacillus citreus	Neobacillus paridis
Lsc_1132T	100	98.382	97.865	99.098	99.02	99.014	98.319	97.867	97.893	97.802	98.491	97.996	97.654	98.209	98.123	98.75	98.872	98.576	98.209	81.905	79.818
Neobacillus sp. PS3-12	98.382	100	97.738	99.023	99.246	98.851	98.257	97.61	98.119	97.804	98.966	97.933	98.534	98.073	98.06	98.971	98.947	98.189	98.51	81.946	80.121
Neobacillus sp. PS3-40	97.865	97.738	100	98.647	98.493	98.274	97.607	97.35	97.967	97.479	98.425	97.865	97.361	98.003	97.865	98.013	98.722	98.318	97.761	81.354	79.97
Neobacillus bataviensis LMG_21833T	99.098	99.023	98.647	100	99.021	99.671	99.098	98.873	98.646	99.174	99.16	99.248	98.627	99.191	99.323	98.948	99.774	99.474	99.085	83.459	80.03
Neobacillus dielmonensis	99.02	99.246	98.493	99.021	100	99.179	99.623	99.322	98.119	99.02	99.322	99.246	99.513	99.108	99.02	99.472	98.87	99.171	98.852	83.396	80.197
Neobacillus drentensis NBRC_102427T	99.014	98.851	98.274	99.671	99.179	100	99.343	98.933	98.197	99.425	98.851	99.26	98.851	99.425	99.425	98.933	99.425	99.589	99.425	83.784	80.236
Neobacillus endophyticus	98.319	98.257	97.607	99.098	99.623	99.343	100	98.582	98.044	97.679	98.643	97.809	98.022	97.872	98.321	99.045	98.947	98.386	98.657	81.905	80.364
Neobacillus fumarioli NBRC 102428T	97.867	97.61	97.35	98.873	99.322	98.933	98.582	100	97.968	97.228	97.97	97.484	97.874	97.874	97.872	98.897	98.722	97.808	98.21	81.661	80.38
Neobacillus jeddahensis	97.893	98.119	97.967	98.646	98.119	98.197	98.044	97.968	100	98.346	98.193	98.57	97.573	97.976	98.57	98.119	98.645	98.269	98.397	82.896	79.909
Neobacillus kokaensis	97.802	97.804	97.479	99.174	99.02	99.425	97.679	97.228	98.346	100	97.84	99.613	98.021	98.007	98.516	99.035	99.098	98.323	99.032	81.807	79.757
Neobacillus massiliamazoniensis	98.491	98.966	98.425	99.16	99.322	98.851	98.643	97.97	98.193	97.84	100	98.035	98.24	98.213	98.493	98.803	99.159	98.45	98.28	81.574	80.046
Neobacillus mesonae	97.996	97.933	97.865	99.248	99.246	99.26	97.809	97.484	98.57	99.613	98.035	100	97.874	98.076	98.516	99.257	99.173	98.321	99.246	81.807	79.97
Neobacillus muris	97.654	98.534	97.361	98.627	99.513	98.851	98.022	97.874	97.573	98.021	98.24	97.874	100	98.094	97.947	98.658	98.464	98.24	100	83.172	80.236
Neobacillus niacini NBRC 15566	98.209	98.073	98.003	99.191	99.108	99.425	97.872	97.874	97.976	98.007	98.213	98.076	98.094	100	98.006	98.815	98.948	98.419	98.737	81.37	79.831
Neobacillus novalis NBRC 102450T	98.123	98.06	97.865	99.323	99.02	99.425	98.321	97.872	98.57	98.516	98.493	98.516	97.947	98.006	100	98.675	99.248	99.16	99.627	81.562	80.106
Neobacillus rhizophilus	98.75	98.971	98.013	98.948	99.472	98.933	99.045	98.897	98.119	99.035	98.803	99.257	98.658	98.815	98.675	100	98.797	98.602	98.731	83.621	80.379
Neobacillus rhizosphaerae	98.872	98.947	98.722	99.774	98.87	99.425	98.947	98.722	98.645	99.098	99.159	99.173	98.464	98.948	99.248	98.797	100	99.398	99.008	83.321	80.273
Neobacillus soli NBRC 102451T	98.576	98.189	98.318	99.474	99.171	99.589	98.386	97.808	98.269	98.323	98.45	98.321	98.24	98.419	99.16	98.602	99.398	100	98.957	81.69	80.258
Neobacillus vireti	98.209	98.51	97.761	99.085	98.852	99.425	98.657	98.21	98.397	99.032	98.28	99.246	100	98.737	99.627	98.731	99.008	98.957	100	83.143	79.661
Neobacillus citreus	81.905	81.946	81.354	83.459	83.396	83.784	81.905	81.661	82.896	81.807	81.574	81.807	83.172	81.37	81.562	83.621	83.321	81.69	83.143	100	77.179
Neobacillus paridis	79.818	80.121	79.97	80.03	80.197	80.236	80.364	80.38	79.909	79.757	80.046	79.97	80.236	79.831	80.106	80.379	80.273	80.258	79.661	77.179	100
