# Supplementary material for: Comparative Genomics Reveals Evidence of the Genome Reduction and Metabolic Potentials of Aliineobacillus hadale Isolated from Challenger Deep Sediment of the Mariana Trench
Source: Microorganisms. 2025 Jan 10;13(1):132. doi: 10.3390/microorganisms13010132 (PMC11767280; doi:10.3390/microorganisms13010132)
Supplement: Supplementary file 1 [file microorganisms-13-00132-s001.zip › Supplementary Table S4.xlsx]

## Sheet: Sheet1
#Supplementary Table S3: The values of ANIb and aligned percentage between strain Lsc_1132T and closely related strains
	Lsc_1132T	Bacillus sp. EB600	Neobacillus sp. PS3-12	Neobacillus sp. PS3-40	Neobacillus bataviensis LMG 21833T	Neobacillus citreus	Neobacillus cucumis	Neobacillus dielmonensis	Neobacillus drentensis NBRC 102427T	Neobacillus endophyticus	Neobacillus fumarioli NBRC 102428T	Neobacillus jeddahensis	Neobacillus kokaensis	Neobacillus massiliamazoniensis	Neobacillus mesonae	Neobacillus muris	Neobacillus niacini NBRC 15566T	Neobacillus novalis NBRC 102450T	Neobacillus paridis	Neobacillus rhizophilus	Neobacillus rhizosphaerae	Neobacillus soli NBRC 102451T	Neobacillus thermocopriae	Neobacillus vireti
Lsc_1132T	*	73.74 [46.30]	73.16 [49.49]	73.65 [45.40]	72.56 [45.17]	71.95 [44.61]	72.36 [44.31]	71.80 [40.19]	72.58 [44.52]	72.51 [46.67]	72.77 [40.81]	72.58 [46.43]	72.29 [42.97]	73.12 [44.88]	72.13 [43.41]	71.84 [44.43]	71.99 [45.22]	72.70 [45.14]	71.97 [40.24]	72.31 [45.03]	72.89 [43.27]	72.78 [45.60]	71.68 [39.01]	72.66 [44.35]
Bacillus sp. EB600	72.78 [32.41]	*	78.14 [48.39]	73.44 [33.75]	72.14 [37.34]	71.83 [37.60]	72.32 [37.86]	71.01 [31.10]	72.58 [38.47]	71.73 [34.33]	71.34 [29.98]	71.92 [33.59]	71.65 [35.12]	72.71 [34.76]	71.41 [34.63]	70.83 [32.51]	71.79 [37.32]	72.31 [35.56]	70.98 [30.11]	71.94 [37.14]	72.53 [33.41]	72.61 [37.44]	71.49 [28.08]	72.11 [34.92]
Neobacillus sp. PS3-12	72.91 [36.21]	78.67 [49.10]	*	73.54 [38.44]	72.36 [37.18]	71.61 [38.58]	73.09 [40.52]	71.69 [32.88]	72.59 [39.12]	72.74 [38.63]	72.21 [32.92]	72.20 [36.51]	71.94 [35.48]	73.11 [38.16]	71.89 [36.35]	71.28 [35.36]	72.02 [38.11]	72.37 [37.04]	71.35 [32.73]	72.12 [38.39]	72.58 [35.77]	72.43 [37.80]	71.33 [29.38]	72.34 [35.56]
Neobacillus sp. PS3-40	73.46 [39.16]	74.13 [41.83]	73.70 [45.08]	*	73.18 [41.04]	72.03 [41.17]	73.02 [40.96]	71.74 [35.30]	73.48 [43.01]	72.73 [39.99]	72.27 [34.10]	73.13 [40.43]	72.45 [39.53]	73.71 [41.32]	72.24 [40.03]	71.47 [38.23]	72.84 [40.84]	73.37 [42.72]	71.45 [35.48]	72.49 [41.00]	74.01 [41.85]	73.61 [44.01]	72.06 [34.32]	73.36 [41.43]
Neobacillus bataviensis LMG 21833T	71.73 [32.52]	72.38 [37.63]	71.83 [37.06]	72.54 [34.78]	*	74.38 [50.16]	75.16 [44.42]	72.88 [39.77]	76.43 [50.50]	73.44 [40.04]	73.17 [34.86]	77.02 [46.43]	74.46 [46.72]	74.06 [41.18]	74.31 [47.78]	72.77 [42.17]	73.42 [48.62]	79.00 [54.10]	73.39 [37.34]	74.52 [51.47]	78.08 [47.08]	78.84 [55.39]	73.40 [35.29]	78.68 [52.99]
Neobacillus citreus	71.03 [29.96]	71.77 [35.07]	71.21 [35.53]	71.25 [31.79]	74.15 [46.16]	*	72.90 [39.30]	72.94 [37.93]	73.45 [43.19]	72.91 [37.57]	72.88 [32.21]	72.92 [40.14]	74.12 [44.94]	72.81 [37.98]	74.07 [44.58]	72.83 [40.28]	72.20 [43.83]	74.09 [42.38]	72.89 [34.54]	92.56 [74.89]	73.91 [39.86]	73.93 [43.03]	73.74 [33.71]	74.08 [41.53]
Neobacillus cucumis	71.45 [30.08]	72.34 [35.21]	72.66 [37.63]	72.37 [31.56]	75.04 [40.44]	73.17 [38.96]	*	72.55 [34.63]	74.58 [39.83]	73.47 [38.56]	72.68 [31.80]	75.35 [39.67]	73.03 [35.28]	73.53 [35.77]	72.82 [35.69]	72.38 [36.14]	72.72 [39.77]	74.63 [38.38]	72.38 [30.09]	73.41 [39.49]	74.92 [36.41]	74.44 [39.08]	72.63 [30.11]	74.56 [37.70]
Neobacillus dielmonensis	71.28 [33.67]	71.46 [36.03]	71.35 [38.02]	71.34 [34.57]	72.95 [45.87]	73.36 [47.73]	72.96 [43.57]	*	72.59 [43.81]	72.90 [39.68]	72.81 [34.15]	72.86 [43.74]	73.00 [43.30]	72.50 [39.15]	73.04 [43.88]	80.55 [61.04]	71.79 [46.39]	73.09 [45.10]	72.81 [38.25]	73.53 [48.58]	73.29 [42.08]	73.03 [44.26]	73.07 [36.27]	73.22 [43.63]
Neobacillus drentensis NBRC 102427T	71.87 [33.18]	72.71 [40.76]	72.13 [40.64]	72.84 [36.53]	76.56 [52.23]	73.80 [48.14]	74.66 [44.91]	72.41 [39.44]	*	73.18 [41.27]	72.88 [34.36]	75.62 [46.96]	73.48 [45.14]	74.15 [42.26]	73.38 [46.58]	72.36 [41.85]	73.78 [50.08]	76.44 [50.00]	72.72 [37.79]	73.80 [48.29]	76.69 [47.44]	78.00 [54.44]	73.18 [35.57]	76.38 [47.62]
Neobacillus endophyticus	72.35 [32.74]	72.61 [34.10]	72.83 [37.76]	72.90 [33.21]	74.17 [38.94]	73.61 [39.88]	74.08 [40.95]	73.46 [34.23]	73.85 [38.63]	*	77.01 [39.99]	73.59 [39.28]	73.92 [36.61]	74.48 [39.79]	73.94 [37.51]	73.10 [37.53]	72.59 [37.27]	74.37 [38.64]	73.23 [34.52]	73.99 [39.50]	74.69 [38.74]	74.34 [38.74]	73.36 [31.14]	74.37 [37.99]
Neobacillus fumarioli NBRC 102428T	72.07 [46.00]	71.91 [48.04]	71.83 [50.43]	71.78 [45.29]	73.61 [54.64]	73.58 [54.26]	73.31 [53.98]	72.97 [46.98]	73.16 [52.41]	77.11 [63.15]	*	73.03 [52.28]	73.63 [52.30]	73.41 [53.54]	73.67 [53.37]	72.90 [51.71]	71.82 [50.66]	73.80 [54.13]	73.34 [49.68]	73.62 [53.59]	74.04 [53.54]	73.86 [53.73]	73.48 [48.81]	73.68 [54.16]
Neobacillus jeddahensis	71.97 [36.62]	72.24 [37.93]	71.83 [40.06]	72.63 [37.64]	77.38 [51.54]	73.47 [47.43]	75.96 [47.40]	72.77 [41.97]	75.90 [49.79]	73.13 [44.31]	72.79 [36.72]	*	73.57 [43.45]	73.90 [42.95]	73.37 [44.94]	73.07 [49.15]	73.16 [46.19]	76.22 [49.81]	73.04 [40.30]	73.66 [47.44]	76.64 [48.55]	76.38 [49.29]	73.21 [39.01]	76.28 [49.20]
Neobacillus kokaensis	71.30 [29.65]	71.81 [34.37]	71.53 [33.39]	71.85 [31.13]	74.29 [45.08]	74.22 [47.13]	73.06 [36.82]	72.69 [35.78]	73.39 [42.32]	73.25 [35.60]	73.24 [31.91]	73.34 [37.99]	*	73.12 [38.38]	83.28 [66.92]	72.67 [37.13]	72.67 [45.82]	74.22 [43.05]	76.81 [39.66]	74.19 [46.36]	74.40 [40.87]	74.36 [46.07]	73.41 [32.80]	74.30 [41.76]
Neobacillus massiliamazoniensis	72.57 [30.66]	73.17 [34.06]	72.92 [35.88]	73.17 [32.66]	74.32 [39.00]	73.07 [39.28]	73.72 [37.26]	72.61 [31.80]	74.44 [38.55]	74.02 [38.08]	73.29 [32.35]	73.96 [36.70]	73.39 [37.62]	*	73.38 [38.70]	72.37 [34.83]	73.00 [37.68]	74.75 [39.82]	72.85 [33.25]	73.41 [39.61]	75.85 [43.18]	75.01 [40.15]	72.99 [29.99]	74.66 [39.87]
Neobacillus mesonae	71.70 [29.81]	71.83 [33.03]	71.76 [34.08]	72.10 [31.74]	74.60 [44.98]	74.36 [45.47]	73.03 [37.16]	73.07 [35.56]	73.60 [42.20]	73.53 [36.13]	73.68 [32.17]	73.46 [38.58]	83.27 [65.23]	73.38 [38.80]	*	73.00 [37.77]	72.59 [43.60]	74.63 [44.45]	76.67 [40.24]	74.52 [46.10]	74.62 [41.56]	74.63 [47.53]	73.28 [31.79]	74.67 [43.12]
Neobacillus muris	71.33 [33.47]	71.07 [35.06]	70.79 [37.59]	70.86 [34.18]	72.90 [44.51]	73.09 [46.86]	72.64 [42.29]	80.42 [55.38]	72.43 [43.09]	72.52 [40.91]	72.53 [34.92]	72.88 [47.38]	72.81 [41.45]	72.16 [39.13]	72.85 [42.60]	*	71.47 [43.67]	73.09 [44.49]	72.57 [39.08]	73.26 [46.31]	73.31 [41.98]	72.83 [43.01]	72.65 [36.18]	73.03 [43.52]
Neobacillus niacini NBRC 15566T	71.25 [27.99]	71.96 [32.69]	71.37 [33.00]	72.18 [29.36]	73.52 [42.28]	72.47 [42.00]	72.73 [38.20]	71.49 [34.85]	73.67 [42.09]	71.83 [32.92]	71.45 [28.28]	73.05 [36.23]	72.72 [41.37]	72.62 [34.79]	72.32 [39.87]	71.40 [35.49]	*	73.29 [39.18]	71.42 [29.79]	72.53 [41.37]	73.49 [35.76]	73.86 [41.19]	72.40 [29.62]	73.53 [38.70]
Neobacillus novalis NBRC 102450T	71.83 [30.79]	72.51 [34.35]	71.81 [35.05]	72.68 [34.86]	78.97 [51.39]	74.42 [43.89]	74.79 [40.37]	73.08 [36.80]	76.62 [45.61]	73.79 [37.55]	73.40 [32.55]	76.06 [42.45]	74.37 [42.55]	74.53 [40.10]	74.41 [45.18]	72.89 [40.09]	73.44 [42.55]	*	73.52 [35.34]	74.67 [44.62]	80.93 [48.45]	80.60 [55.54]	73.39 [33.25]	89.46 [64.78]
Neobacillus paridis	71.38 [32.55]	71.25 [34.46]	71.22 [36.45]	71.25 [33.26]	73.54 [42.41]	73.39 [42.52]	72.73 [36.80]	72.73 [37.43]	72.84 [41.03]	73.09 [39.78]	73.17 [35.56]	72.92 [41.51]	77.16 [46.82]	72.67 [39.44]	77.25 [48.39]	72.66 [41.21]	71.53 [38.73]	73.66 [41.80]	*	73.52 [41.99]	73.65 [42.58]	73.51 [42.67]	73.12 [35.41]	73.59 [42.35]
Neobacillus rhizophilus	71.65 [28.82]	71.90 [33.38]	71.82 [33.38]	71.97 [30.11]	74.50 [45.33]	92.35 [72.21]	73.40 [38.21]	73.18 [37.13]	73.74 [41.00]	73.45 [35.33]	73.18 [30.37]	73.58 [37.79]	74.42 [41.97]	73.31 [36.48]	74.38 [42.72]	73.25 [38.46]	72.64 [41.48]	74.57 [41.32]	73.20 [32.53]	*	74.47 [37.87]	74.45 [42.30]	73.81 [30.90]	74.65 [40.09]
Neobacillus rhizosphaerae	72.36 [32.78]	72.94 [35.94]	72.35 [36.88]	73.53 [36.69]	78.40 [49.04]	74.46 [45.34]	75.37 [41.68]	73.21 [38.34]	76.94 [48.09]	74.13 [41.62]	73.91 [35.21]	76.52 [45.97]	74.89 [44.03]	75.80 [47.64]	74.73 [46.15]	73.38 [41.42]	73.82 [42.98]	81.32 [53.07]	73.80 [39.12]	74.67 [45.18]	*	79.33 [51.38]	74.12 [35.77]	80.95 [51.52]
Neobacillus soli NBRC 102451T	71.91 [31.66]	72.90 [37.00]	71.82 [36.39]	72.97 [35.71]	78.73 [54.40]	74.21 [45.76]	74.65 [42.14]	72.87 [37.46]	77.97 [51.48]	73.53 [38.67]	73.32 [33.71]	76.23 [43.70]	74.56 [46.78]	74.81 [41.33]	74.46 [49.52]	72.91 [39.74]	73.91 [45.99]	80.58 [56.61]	73.28 [36.82]	74.40 [47.22]	79.02 [48.15]	*	73.49 [34.34]	79.74 [53.12]
Neobacillus thermocopriae	71.83 [45.09]	72.07 [45.38]	71.91 [46.51]	72.43 [45.21]	74.03 [55.64]	74.70 [57.90]	73.52 [51.35]	73.48 [49.72]	73.73 [54.03]	73.99 [52.26]	73.73 [48.83]	73.63 [56.15]	74.03 [53.84]	73.53 [49.99]	73.83 [54.31]	73.33 [53.78]	73.01 [53.69]	74.01 [55.15]	73.51 [49.77]	74.77 [56.20]	74.55 [54.34]	74.10 [54.99]	*	73.90 [54.80]
Neobacillus vireti	71.86 [31.34]	72.58 [34.94]	71.72 [35.28]	72.60 [35.02]	78.70 [53.10]	74.35 [45.27]	74.67 [41.24]	72.90 [37.80]	76.35 [45.62]	73.61 [38.96]	73.24 [34.26]	76.05 [44.33]	74.46 [43.20]	74.42 [41.65]	74.42 [45.85]	72.84 [41.17]	73.53 [44.40]	89.60 [67.28]	73.58 [37.07]	74.53 [46.23]	80.69 [48.92]	79.70 [54.58]	73.37 [34.74]	*
