# Supplementary material for: Comparative Genomics Reveals Evidence of the Genome Reduction and Metabolic Potentials of Aliineobacillus hadale Isolated from Challenger Deep Sediment of the Mariana Trench
Source: Microorganisms. 2025 Jan 10;13(1):132. doi: 10.3390/microorganisms13010132 (PMC11767280; doi:10.3390/microorganisms13010132)
Supplement: Supplementary file 1 [file microorganisms-13-00132-s001.zip › Supplementary Table S5.xlsx]

## Sheet: DDH_table
#Supplementary Table S4: The DDH values between strain Lsc_1132T and closely related strains
	Lsc_1132T	Bacillus sp. EB600	Neobacillus sp. PS3-12	Neobacillus sp. PS3-40	Neobacillus bataviensis LMG 21833T	Neobacillus citreus	Neobacillus cucumis	Neobacillus dielmonensis	Neobacillus drentensis NBRC 102427T	Neobacillus endophyticus	Neobacillus fumarioli NBRC 102428T	Neobacillus jeddahensis	Neobacillus kokaensis	Neobacillus massiliamazoniensis	Neobacillus mesonae	Neobacillus muris	Neobacillus niacini NBRC 15566T	Neobacillus novalis NBRC 102450T	Neobacillus paridis	Neobacillus rhizophilus	Neobacillus rhizosphaerae	Neobacillus soli NBRC 102451T	Neobacillus thermocopriae	Neobacillus vireti
Lsc_1132T	-	20.1	21.2	21.4	19.6	19.6	20	20.1	19.8	22.5	20.7	19.6	21.1	21.1	21.9	20.1	18.7	19.3	19.9	22.3	20	19.9	19.5	19.5
Bacillus sp. EB600	20.1	-	23.7	21.9	20.6	20.3	22.7	20.1	20.8	22.1	20.3	20	20.9	22.1	21.2	18.8	19	20.3	20.2	21.9	20.8	20.8	19.8	20.4
Neobacillus sp. PS3-12	21.2	23.7	-	23.4	22.1	21.1	23.8	23.1	21.1	25.3	22.6	20.9	22	24.5	23.9	21	21.5	22.4	20.1	23.9	21.7	21.4	19.8	22.1
Neobacillus sp. PS3-40	21.4	21.9	23.4	-	20.6	20.4	20.9	21.2	20.2	25	20.6	20.2	21.9	23.3	23	21.5	20.6	20.1	20.8	23	21.2	20.6	19.8	20.2
Neobacillus bataviensis LMG 21833T	19.6	20.6	22.1	20.6	-	20	21.1	18.9	21	20.8	18.9	21.8	20.1	21	20.7	18.5	19.5	23.6	18.7	20.8	22.8	23	19	23.3
Neobacillus citreus	19.6	20.3	21.1	20.4	20	-	20.2	19.2	19.7	20.2	18.9	18.9	19.8	21.3	20.2	19	18.9	20.1	18.8	53.2	20.2	19.6	19.8	20.3
Neobacillus cucumis	20	22.7	23.8	20.9	21.1	20.2	-	19.4	20.4	21.4	19.7	21.4	19.9	22.6	20.1	18.9	19.5	20.5	18.8	21	21	20.4	18.9	20.7
Neobacillus dielmonensis	20.1	20.1	23.1	21.2	18.9	19.2	19.4	-	18.2	20.7	18.8	18.8	19	20	20	24.6	18.4	18.6	18.8	19.8	19.2	18.7	19.3	19.4
Neobacillus drentensis NBRC 102427T	19.8	20.8	21.1	20.2	21	19.7	20.4	18.2	-	20.5	18.7	20.2	19.1	21.1	19.5	18	19.8	21.2	17.8	20.2	21.5	22.3	18.9	21.3
Neobacillus endophyticus	22.5	22.1	25.3	25	20.8	20.2	21.4	20.7	20.5	-	22	20.4	20.2	23.1	21.7	20.2	19.7	20.5	19.8	21.5	21.4	20.3	19.8	20.9
Neobacillus fumarioli NBRC 102428T	20.7	20.3	22.6	20.6	18.9	18.9	19.7	18.8	18.7	22	-	18.7	18.9	20.6	20	18.6	18.8	18.9	18.9	19.7	19.5	18.9	19	19.2
Neobacillus jeddahensis	19.6	20	20.9	20.2	21.8	18.9	21.4	18.8	20.2	20.4	18.7	-	18.9	20.2	19.9	18.8	18.6	20.9	18.5	19.7	21.2	20.7	19.2	21.1
Neobacillus kokaensis	21.1	20.9	22	21.9	20.1	19.8	19.9	19	19.1	20.2	18.9	18.9	-	20.9	27.8	18.7	19	19.8	21.6	20.4	20	19.9	19	20.1
Neobacillus massiliamazoniensis	21.1	22.1	24.5	23.3	21	21.3	22.6	20	21.1	23.1	20.6	20.2	20.9	-	22.5	19.7	20.2	21.5	19.9	22.2	23.2	21.5	19.8	21.2
Neobacillus mesonae	21.9	21.2	23.9	23	20.7	20.2	20.1	20	19.5	21.7	20	19.9	27.8	22.5	-	19.3	19.4	20.4	21.5	21.1	20.8	20	19.1	20.9
Neobacillus muris	20.1	18.8	21	21.5	18.5	19	18.9	24.6	18	20.2	18.6	18.8	18.7	19.7	19.3	-	17.9	18.5	18.7	19.5	18.9	18.4	18.7	18.8
Neobacillus niacini NBRC 15566T	18.7	19	21.5	20.6	19.5	18.9	19.5	18.4	19.8	19.7	18.8	18.6	19	20.2	19.4	17.9	-	19.2	18	19.8	19.3	19.4	18.7	19.7
Neobacillus novalis NBRC 102450T	19.3	20.3	22.4	20.1	23.6	20.1	20.5	18.6	21.2	20.5	18.9	20.9	19.8	21.5	20.4	18.5	19.2	-	18.7	20.9	25.8	25.5	18.8	41.9
Neobacillus paridis	19.9	20.2	20.1	20.8	18.7	18.8	18.8	18.8	17.8	19.8	18.9	18.5	21.6	19.9	21.5	18.7	18	18.7	-	19.4	19.1	18.5	18.7	19.2
Neobacillus rhizophilus	22.3	21.9	23.9	23	20.8	53.2	21	19.8	20.2	21.5	19.7	19.7	20.4	22.2	21.1	19.5	19.8	20.9	19.4	-	21.1	20.3	20	21.3
Neobacillus rhizosphaerae	20	20.8	21.7	21.2	22.8	20.2	21	19.2	21.5	21.4	19.5	21.2	20	23.2	20.8	18.9	19.3	25.8	19.1	21.1	-	23.5	19.9	25.4
Neobacillus soli NBRC 102451T	19.9	20.8	21.4	20.6	23	19.6	20.4	18.7	22.3	20.3	18.9	20.7	19.9	21.5	20	18.4	19.4	25.5	18.5	20.3	23.5	-	18.5	24.6
Neobacillus thermocopriae	19.5	19.8	19.8	19.8	19	19.8	18.9	19.3	18.9	19.8	19	19.2	19	19.8	19.1	18.7	18.7	18.8	18.7	20	19.9	18.5	-	19.2
Neobacillus vireti	19.5	20.4	22.1	20.2	23.3	20.3	20.7	19.4	21.3	20.9	19.2	21.1	20.1	21.2	20.9	18.8	19.7	41.9	19.2	21.3	25.4	24.6	19.2	-
