# Supplementary material for: Comparative Genomics Reveals Evidence of the Genome Reduction and Metabolic Potentials of Aliineobacillus hadale Isolated from Challenger Deep Sediment of the Mariana Trench
Source: Microorganisms. 2025 Jan 10;13(1):132. doi: 10.3390/microorganisms13010132 (PMC11767280; doi:10.3390/microorganisms13010132)
Supplement: Supplementary file 1 [file microorganisms-13-00132-s001.zip › Supplementary Table S6.xlsx]

## Sheet: aai_out
#Supplementary Table S5: The AAI values between strain Lsc_1132T and closely related strains
	Lsc 1132T	Bacillus sp. EB600	Neobacillus sp. PS3-12	Neobacillus sp. PS3-40	Neobacillus bataviensis LMG 21833T	Neobacillus citreus	Neobacillus cucumis	Neobacillus dielmonensis	Neobacillus drentensis NBRC 102427T	Neobacillus endophyticus	Neobacillus fumarioli NBRC 102428T	Neobacillus jeddahensis	Neobacillus kokaensis	Neobacillus massiliamazoniensis	Neobacillus mesonae	Neobacillus muris	Neobacillus niacini NBRC 15566T	Neobacillus novalis NBRC 102450T	Neobacillus paridis	Neobacillus rhizophilus	Neobacillus rhizosphaerae	Neobacillus soli NBRC 102451T	Neobacillus thermocopriae	Neobacillus vireti
Lsc 1132T	100	75.32	74.11	75.54	73.02	72.74	73.43	72.78	73.52	72.94	73.49	73.97	72.42	73.95	72.15	72.51	72.51	73.55	72.77	72.94	73.96	73.74	73.03	73.42
Bacillus sp. EB600	75.32	100	81.15	74.27	72.53	71.56	72.33	71.52	72.83	71.63	72.38	72.39	71.5	72.65	71.12	70.61	71.6	72.53	71.48	71.65	72.94	72.94	72.23	72.74
Neobacillus sp. PS3-12	74.11	81.15	100	73.25	71.16	70.69	72.49	70.8	71.7	71.73	72.33	71.44	70.63	72.2	70.34	69.89	70.65	71.5	71	71.14	72.17	71.59	71.29	71.23
Neobacillus sp. PS3-40	75.54	74.27	73.25	100	73.02	72.07	72.61	71.47	73.38	72.34	72.37	73.22	71.74	72.85	71.6	70.9	71.95	73.31	71.62	72.29	73.77	73.51	72.46	73.15
Neobacillus bataviensis LMG 21833T	73.02	72.53	71.16	73.02	100	76.47	77.45	74.67	79.53	75.17	75.59	80.56	76.26	75.16	76.32	74.28	75.22	81.77	75.51	77.02	81.41	82.09	76.32	81.62
Neobacillus citreus	72.74	71.56	70.69	72.07	76.47	100	74.47	75.44	75.49	74.9	75.89	75.75	76.28	74.28	76.04	74.99	73.8	75.82	75.5	94.27	76.74	75.94	78.02	76.22
Neobacillus cucumis	73.43	72.33	72.49	72.61	77.45	74.47	100	74.44	76.68	75.23	75.49	79.18	74.23	74.66	74.08	74.19	73.53	76.81	74.21	74.78	77.55	76.74	75.36	76.82
Neobacillus dielmonensis	72.78	71.52	70.8	71.47	74.67	75.44	74.44	100	74.34	74.72	75.32	74.95	75	73.39	74.68	84.74	72.82	74.79	75.56	75.59	75.24	74.6	76.14	74.7
Neobacillus drentensis NBRC 102427T	73.52	72.83	71.7	73.38	79.53	75.49	76.68	74.34	100	74.82	74.95	78.56	75.05	75.21	75	74	75.52	78.92	74.73	76.15	79.76	81.23	75.8	79
Neobacillus endophyticus	72.94	71.63	71.73	72.34	75.17	74.9	75.23	74.72	74.82	100	81.41	75.03	74.76	74.87	74.8	74.37	72.35	75.22	75.19	75	76.15	74.9	75.71	75.16
Neobacillus fumarioli NBRC 102428T	73.49	72.38	72.33	72.37	75.59	75.89	75.49	75.32	74.95	81.41	100	75.28	75.61	75.44	75.82	75.35	73.19	75.73	75.7	75.79	76.41	75.52	76.36	75.85
Neobacillus jeddahensis	73.97	72.39	71.44	73.22	80.56	75.75	79.18	74.95	78.56	75.03	75.28	100	75.63	75.43	75.3	75.35	74.76	79.08	75.35	75.65	79.7	79.2	76	79.13
Neobacillus kokaensis	72.42	71.5	70.63	71.74	76.26	76.28	74.23	75	75.05	74.76	75.61	75.63	100	74.17	87.87	74.49	73.74	76.14	80.47	76.3	76.93	76.77	76.24	76.28
Neobacillus massiliamazoniensis	73.95	72.65	72.2	72.85	75.16	74.28	74.66	73.39	75.21	74.87	75.44	75.43	74.17	100	74.1	73.07	73.23	75.28	74.05	74.37	77.1	75.74	74.8	75.8
Neobacillus mesonae	72.15	71.12	70.34	71.6	76.32	76.04	74.08	74.68	75	74.8	75.82	75.3	87.87	74.1	100	74.28	73.52	76.03	80.94	76.15	76.92	76.4	76.24	76.18
Neobacillus muris	72.51	70.61	69.89	70.9	74.28	74.99	74.19	84.74	74	74.37	75.35	75.35	74.49	73.07	74.28	100	72.32	74.42	75.04	74.97	75.22	74.26	75.59	74.34
Neobacillus niacini NBRC 15566T	72.51	71.6	70.65	71.95	75.22	73.8	73.53	72.82	75.52	72.35	73.19	74.76	73.74	73.23	73.52	72.32	100	74.38	72.55	73.56	75.06	75.56	74.58	74.86
Neobacillus novalis NBRC 102450T	73.55	72.53	71.5	73.31	81.77	75.82	76.81	74.79	78.92	75.22	75.73	79.08	76.14	75.28	76.03	74.42	74.38	100	75.38	76.28	83.46	82.99	76.37	91.05
Neobacillus paridis	72.77	71.48	71	71.62	75.51	75.5	74.21	75.56	74.73	75.19	75.7	75.35	80.47	74.05	80.94	75.04	72.55	75.38	100	75.58	76.05	75.16	75.97	75.75
Neobacillus rhizophilus	72.94	71.65	71.14	72.29	77.02	94.27	74.78	75.59	76.15	75	75.79	75.65	76.3	74.37	76.15	74.97	73.56	76.28	75.58	100	76.63	76.58	77.97	76.42
Neobacillus rhizosphaerae	73.96	72.94	72.17	73.77	81.41	76.74	77.55	75.24	79.76	76.15	76.41	79.7	76.93	77.1	76.92	75.22	75.06	83.46	76.05	76.63	100	82.1	76.86	83.52
Neobacillus soli NBRC 102451T	73.74	72.94	71.59	73.51	82.09	75.94	76.74	74.6	81.23	74.9	75.52	79.2	76.77	75.74	76.4	74.26	75.56	82.99	75.16	76.58	82.1	100	76.22	82.27
Neobacillus thermocopriae	73.03	72.23	71.29	72.46	76.32	78.02	75.36	76.14	75.8	75.71	76.36	76	76.24	74.8	76.24	75.59	74.58	76.37	75.97	77.97	76.86	76.22	100	76.22
Neobacillus vireti	73.42	72.74	71.23	73.15	81.62	76.22	76.82	74.7	79	75.16	75.85	79.13	76.28	75.8	76.18	74.34	74.86	91.05	75.75	76.42	83.52	82.27	76.22	100
