# Supplementary material for: Comparative Genomics Reveals Evidence of the Genome Reduction and Metabolic Potentials of Aliineobacillus hadale Isolated from Challenger Deep Sediment of the Mariana Trench
Source: Microorganisms. 2025 Jan 10;13(1):132. doi: 10.3390/microorganisms13010132 (PMC11767280; doi:10.3390/microorganisms13010132)
Supplement: Supplementary file 1 [file microorganisms-13-00132-s001.zip › Supplementary Table S7.xlsx]

## Sheet: Sheet1
#Supplementary Table S6: The COG classification of strains Lsc_1132T, Bacillus sp. EB600 and Neobacillus sp. PS3-12
	Lsc_1132T	Bacillus sp. EB600	Neobacillus sp. PS3-12
C	199	269	278
D	151	189	176
E	256	327	319
F	83	98	94
G	249	211	284
H	171	216	201
I	122	260	184
J	210	229	235
K	191	238	264
L	117	158	139
M	139	187	180
N	41	41	43
O	124	150	139
P	145	207	175
Q	30	92	81
R	190	273	269
S	102	142	129
T	151	209	215
U	28	37	37
V	52	65	72
W	7	7	9
X	71	68	30
Z	4	5	4
