# Supplementary material for: Comparative Genomics Reveals Evidence of the Genome Reduction and Metabolic Potentials of Aliineobacillus hadale Isolated from Challenger Deep Sediment of the Mariana Trench
Source: Microorganisms. 2025 Jan 10;13(1):132. doi: 10.3390/microorganisms13010132 (PMC11767280; doi:10.3390/microorganisms13010132)
Supplement: Supplementary file 1 [file microorganisms-13-00132-s001.zip › Supplementary Table S8.xlsx]

## Sheet: Supplementary Table S3_new
#Supplementary Table S7: Prediction of transporter genes for strain Lsc_1132T
Gene ID	NCBI annotation	KEGG annotation	Strain-specific KEGG number
Carbohydrate transporters
XJZ27523.1	PTS mannitol transporter subunit IICBA	K02800; mtlA, cmtA; mannitol PTS system EIICBA or EIICB component [EC:2.7.1.197]	yes
XJZ27524.1	BglG family transcription antiterminator	K03483; mtlR; mannitol operon transcriptional activator
XJZ27525.1	PTS sugar transporter subunit IIA	K02798; cmtB; mannitol PTS system EIIA component [EC:2.7.1.197]
XJZ27607.1	PTS sugar transporter subunit IIB	K02760; celA, chbB; cellobiose PTS system EIIB component [EC:2.7.1.196 2.7.1.205]
XJZ27622.1	glucose-specific PTS transporter subunit IIBC	K20118; ptsG, glcA, glcB; glucose PTS system EIICBA or EIICB component [EC:2.7.1.199]
XJZ27748.1	carbohydrate ABC transporter permease	K02026; ABC.MS.P1; multiple sugar transport system permease protein
XJZ27749.1	sugar ABC transporter permease	K02025; ABC.MS.P; multiple sugar transport system permease protein
XJZ27750.1	sugar ABC transporter substrate-binding protein	K02027; ABC.MS.S; multiple sugar transport system substrate-binding protein
XJZ27763.1	ABC transporter substrate-binding protein	K05813; ugpB; sn-glycerol 3-phosphate transport system substrate-binding protein	yes
XJZ27764.1	sugar ABC transporter permease	K05814; ugpA; sn-glycerol 3-phosphate transport system permease protein	yes
XJZ27765.1	carbohydrate ABC transporter permease	K05815; ugpE; sn-glycerol 3-phosphate transport system permease protein	yes
XJZ27766.1	ABC transporter ATP-binding protein	K05816; ugpC; sn-glycerol 3-phosphate transport system ATP-binding protein [EC:7.6.2.10]	yes
XJZ27782.1	ABC transporter substrate-binding protein	K25086; musE; maltose transport system substrate-binding protein
XJZ27783.1	carbohydrate ABC transporter permease	K25088; musG; maltose transport system permease protein
XJZ29005.1	sugar ABC transporter permease	K25087; musF; maltose transport system permease protein
XJZ27966.1	substrate-binding domain-containing protein	K10439; rbsB; ribose transport system substrate-binding protein
XJZ27967.1	sugar ABC transporter ATP-binding protein	K10441; rbsA; ribose transport system ATP-binding protein [EC:7.5.2.7]
XJZ27968.1	ABC transporter permease	K10440; rbsC; ribose transport system permease protein
XJZ27974.1	substrate-binding domain-containing protein	K10439; rbsB; ribose transport system substrate-binding protein
XJZ27976.1	substrate-binding domain-containing protein	K10439; rbsB; ribose transport system substrate-binding protein
XJZ28010.1	MULTISPECIES	K05816; ugpC; sn-glycerol 3-phosphate transport system ATP-binding protein [EC:7.6.2.10]	yes
XJZ28011.1	sugar ABC transporter permease	K05814; ugpA; sn-glycerol 3-phosphate transport system permease protein	yes
XJZ29026.1	carbohydrate ABC transporter permease	K05815; ugpE; sn-glycerol 3-phosphate transport system permease protein	yes
XJZ28012.1	ABC transporter substrate-binding protein	K05813; ugpB; sn-glycerol 3-phosphate transport system substrate-binding protein	yes
XJZ28086.1	sn-glycerol-3-phosphate ABC transporter ATP-binding protein UgpC	K10112; msmX, msmK, malK, sugC, ggtA, msiK; multiple sugar transport system ATP-binding protein [EC:7.5.2.-]
XJZ28601.1	PTS system trehalose-specific EIIBC component	K02819; treB, treP; trehalose PTS system EIIBC or EIIBCA component [EC:2.7.1.201]	yes
XJZ28629.1	ABC transporter permease subunit	K25671; fusC; fructooligosaccharide transport system permease protein
XJZ28630.1	carbohydrate ABC transporter permease	K25672; fusB; fructooligosaccharide transport system permease protein
XJZ29059.1	ABC transporter substrate-binding protein	K25670; fusA; fructooligosaccharide transport system substrate-binding protein
XJZ28244.1	PTS sugar transporter subunit IIA
XJZ28245.1	PTS sugar transporter subunit IIA	K02773; gatA, sgcA; galactitol PTS system EIIA component [EC:2.7.1.200]	yes
XJZ28246.1	hypothetical protein	K02774; gatB, sgcB; galactitol PTS system EIIB component [EC:2.7.1.200]	yes
XJZ28247.1	PTS transporter subunit IIC	K02775; gatC, sgcC; galactitol PTS system EIIC component	yes
XJZ25823.1	fructose-specific PTS transporter subunit EIIC	K02770; fruA; fructose PTS system EIIBC or EIIC component [EC:2.7.1.202]
XJZ26192.1	MULTISPECIES	K03299; TC.GNTP; gluconate:H+ symporter, GntP family
XJZ26448.1	N-acetylglucosamine-specific PTS transporter subunit IIBC	K02804; nagE; N-acetylglucosamine PTS system EIICBA or EIICB component [EC:2.7.1.193]
XJZ26612.1	MULTISPECIES	K17240; inoK; inositol-phosphate transport system ATP-binding protein	yes
XJZ26613.1	carbohydrate ABC transporter permease	K17239; inoG; inositol-phosphate transport system permease protein	yes
XJZ29130.1	MULTISPECIES	K17238; inoF; inositol-phosphate transport system permease protein	yes
XJZ26614.1	extracellular solute-binding protein	K17237; inoE; inositol-phosphate transport system substrate-binding protein	yes
XJZ26618.1	gluconate H	K03299; TC.GNTP; gluconate:H+ symporter, GntP family
XJZ26650.1	PTS ascorbate transporter subunit IIC	K03475; ulaA, sgaT; ascorbate PTS system EIIC component	yes
XJZ26651.1	PTS sugar transporter subunit IIB	K02822; ulaB, sgaB; ascorbate PTS system EIIB component [EC:2.7.1.194]	yes
XJZ26658.1	sugar ABC transporter permease	K15772; ganQ, mdxG; arabinogalactan oligomer / maltooligosaccharide transport system permease protein	yes
XJZ26659.1	sugar ABC transporter permease	K15771; ganP, mdxF; arabinogalactan oligomer / maltooligosaccharide transport system permease protein	yes
XJZ26660.1	maltose ABC transporter substrate-binding protein	K15770; cycB, ganO, mdxE; arabinogalactan oligomer / maltooligosaccharide transport system substrate-binding protein	yes
XJZ26676.1	PTS glucitol sorbitol transporter subunit IIA	K02781; srlB; glucitol/sorbitol PTS system EIIA component [EC:2.7.1.198]	yes
XJZ26679.1	MULTISPECIES	K02782; srlE; glucitol/sorbitol PTS system EIIB component [EC:2.7.1.198]	yes
XJZ26680.1	PTS glucitol sorbitol transporter subunit IIC	K02783; srlA; glucitol/sorbitol PTS system EIIC component	yes
XJZ29137.1	PTS sugar transporter subunit IIB	K02774; gatB, sgcB; galactitol PTS system EIIB component [EC:2.7.1.200]	yes
XJZ26684.1	PTS transporter subunit IIC	K02775; gatC, sgcC; galactitol PTS system EIIC component	yes
XJZ26685.1	PTS sugar transporter subunit IIA	K02773; gatA, sgcA; galactitol PTS system EIIA component [EC:2.7.1.200]	yes
XJZ26697.1	carbohydrate ABC transporter permease	K02026; ABC.MS.P1; multiple sugar transport system permease protein
XJZ26698.1	sugar ABC transporter permease	K02025; ABC.MS.P; multiple sugar transport system permease protein
XJZ26699.1	extracellular solute-binding protein	K02027; ABC.MS.S; multiple sugar transport system substrate-binding protein
XJZ26708.1	sugar ABC transporter substrate-binding protein	K10439; rbsB; ribose transport system substrate-binding protein
XJZ26709.1	ABC transporter permease	K10440; rbsC; ribose transport system permease protein
XJZ26710.1	sugar ABC transporter ATP-binding protein	K10441; rbsA; ribose transport system ATP-binding protein [EC:7.5.2.7]
XJZ26714.1	carbohydrate ABC transporter permease	K10119; msmG; raffinose/stachyose/melibiose transport system permease protein	yes
XJZ29143.1	sugar ABC transporter permease	K10118; msmF; raffinose/stachyose/melibiose transport system permease protein	yes
XJZ26715.1	extracellular solute-binding protein	K10117; msmE; raffinose/stachyose/melibiose transport system substrate-binding protein	yes
XJZ26719.1	PTS cellobiose transporter subunit IIC	K02761; celB, chbC; cellobiose PTS system EIIC component
XJZ26721.1	PTS cellobiose transporter subunit IIB	K02760; celA, chbB; cellobiose PTS system EIIB component [EC:2.7.1.196 2.7.1.205]
XJZ26722.1	MULTISPECIES	K02759; celC, chbA; cellobiose PTS system EIIA component [EC:2.7.1.196 2.7.1.205]
XJZ25823.1	PTS system, fructose subfamily, IIC subunit	K25814; manP; mannose PTS system EIIBCA component [EC:2.7.1.191]	yes
XJZ25823.1	PTS mannose-specific transporter subunit IIBCA	K25814; manP; mannose PTS system EIIBCA component [EC:2.7.1.191]
XJZ26757.1	carbohydrate ABC transporter permease	K10190; lacG, araQ; lactose/L-arabinose transport system permease protein
XJZ26758.1	sugar ABC transporter permease	K10189; lacF, araP; lactose/L-arabinose transport system permease protein
XJZ26759.1	extracellular solute-binding protein	K10188; lacE, araN; lactose/L-arabinose transport system substrate-binding protein
XJZ26977.1	flippase	K03328; TC.PST; polysaccharide transporter, PST family	yes
XJZ26984.1	MULTISPECIES	K10541; mglC; methyl-galactoside transport system permease protein	yes
XJZ26985.1	galactose methyl galactoside ABC transporter ATP-binding protein MglA	K10542; mglA; methyl-galactoside transport system ATP-binding protein [EC:7.5.2.11]	yes
XJZ26986.1	galactose glucose ABC transporter substrate-binding protein MglB	K10540; mglB; methyl-galactoside transport system substrate-binding protein	yes
XJZ26990.1	sugar-binding protein	K10439; rbsB; ribose transport system substrate-binding protein
XJZ27046.1	PTS transporter subunit EIIC	K02810; scrA, sacP, sacX, ptsS; sucrose PTS system EIIBCA or EIIBC component [EC:2.7.1.211]
XJZ25823.1	PTS 2-O-a-mannosyl-D-glycerate transporter subunit IIABC	K11200; mngA, hrsA; 2-O-A-mannosyl-D-glycerate PTS system EIIABC component [EC:2.7.1.195]
XJZ25823.1	PTS 2-O-a-mannosyl-D-glycerate transporter subunit IIABC	K11200; mngA, hrsA; 2-O-A-mannosyl-D-glycerate PTS system EIIABC component [EC:2.7.1.195]
XJZ26696.1	mannosylglycerate hydrolase	K15524; mngB; 2-O-(6-phospho-alpha-D-mannosyl)-D-glycerate hydrolase [EC:3.2.1.-]
XJZ27052.1	ribose ABC transporter substrate-binding protein RbsB	K10439; rbsB; ribose transport system substrate-binding protein
XJZ27053.1	ribose ABC transporter permease	K10440; rbsC; ribose transport system permease protein
XJZ27054.1	sugar ABC transporter ATP-binding protein	K10441; rbsA; ribose transport system ATP-binding protein [EC:7.5.2.7]
XJZ27240.1	carbohydrate ABC transporter permease	K02026; ABC.MS.P1; multiple sugar transport system permease protein
XJZ27241.1	sugar ABC transporter permease	K02025; ABC.MS.P; multiple sugar transport system permease protein
XJZ27242.1	extracellular solute-binding protein	K02027; ABC.MS.S; multiple sugar transport system substrate-binding protein
XJZ27245.1	MULTISPECIES	K02810; scrA, sacP, sacX, ptsS; sucrose PTS system EIIBCA or EIIBC component [EC:2.7.1.211]
XJZ27255.1	carbohydrate ABC transporter permease	K02026; ABC.MS.P1; multiple sugar transport system permease protein
XJZ27256.1	sugar ABC transporter permease	K02025; ABC.MS.P; multiple sugar transport system permease protein
XJZ27257.1	ABC transporter substrate-binding protein	K02027; ABC.MS.S; multiple sugar transport system substrate-binding protein
Amino acid transporters
XJZ28991.1	amino acid permease	K03294; TC.APA; basic amino acid/polyamine antiporter, APA family
XJZ28992.1	amino acid permease	K03294; TC.APA; basic amino acid/polyamine antiporter, APA family
XJZ27547.1	branched-chain amino acid ABC transporter substrate-binding protein	K01999; livK; branched-chain amino acid transport system substrate-binding protein
XJZ27548.1	branched-chain amino acid ABC transporter permease	K01997; livH; branched-chain amino acid transport system permease protein
XJZ27549.1	branched-chain amino acid ABC transporter permease	K01998; livM; branched-chain amino acid transport system permease protein
XJZ27550.1	ABC transporter ATP-binding protein	K01995; livG; branched-chain amino acid transport system ATP-binding protein
XJZ27551.1	ABC transporter ATP-binding protein	K01996; livF; branched-chain amino acid transport system ATP-binding protein
XJZ27569.1	glutamate aspartate proton symporter GltP	K11102; gltP, gltT; proton glutamate symport protein
XJZ27660.1	MULTISPECIES	K11928; putP; sodium/proline symporter
XJZ27761.1	amino acid permease	K11737; cycA; D-serine/D-alanine/glycine transporter
XJZ27860.1	ABC transporter substrate-binding protein	K02030; ABC.PA.S; polar amino acid transport system substrate-binding protein
XJZ27861.1	amino acid ABC transporter permease	K02029; ABC.PA.P; polar amino acid transport system permease protein
XJZ29009.1	amino acid ABC transporter ATP-binding protein	K02028; ABC.PA.A; polar amino acid transport system ATP-binding protein [EC:7.4.2.1]
XJZ27869.1	amino acid permease	K11734; aroP; aromatic amino acid transport protein AroP
XJZ27871.1	amino acid permease	K03294; TC.APA; basic amino acid/polyamine antiporter, APA family
XJZ27873.1	branched-chain amino acid transport system II carrier protein	K03311; TC.LIVCS; branched-chain amino acid:cation transporter, LIVCS family
XJZ27904.1	transporter substrate-binding domain-containing protein	K10036; glnH; glutamine transport system substrate-binding protein
XJZ27905.1	amino acid ABC transporter permease	K10037; glnP; glutamine transport system permease protein
XJZ27906.1	amino acid ABC transporter ATP-binding protein	K10038; glnQ; glutamine transport system ATP-binding protein [EC:7.4.2.1]
XJZ27949.1	methionine alanine import family NSS transporter small subunit
XJZ28183.1	peptide ABC transporter substrate-binding protein	K15580; oppA, mppA; oligopeptide transport system substrate-binding protein
XJZ28184.1	oligopeptide ABC transporter permease	K15581; oppB; oligopeptide transport system permease protein
XJZ28185.1	ABC transporter permease	K15582; oppC; oligopeptide transport system permease protein
XJZ28186.1	ABC transporter ATP-binding protein	K15583; oppD; oligopeptide transport system ATP-binding protein
XJZ28187.1	ATP-binding cassette domain-containing protein	K10823; oppF; oligopeptide transport system ATP-binding protein
XJZ28878.1	branched-chain amino acid ABC transporter permease	K01997; livH; branched-chain amino acid transport system permease protein
XJZ28879.1	branched-chain amino acid ABC transporter permease	K01998; livM; branched-chain amino acid transport system permease protein
XJZ28880.1	ABC transporter ATP-binding protein	K01995; livG; branched-chain amino acid transport system ATP-binding protein
XJZ28881.1	ABC transporter ATP-binding protein	K01996; livF; branched-chain amino acid transport system ATP-binding protein
XJZ28882.1	ABC transporter substrate-binding protein	K01999; livK; branched-chain amino acid transport system substrate-binding protein
XJZ28891.1	amino acid permease	K03294; TC.APA; basic amino acid/polyamine antiporter, APA family
XJZ29080.1	amino acid permease	K11733; lysP; lysine-specific permease
XJZ25673.1	ABC transporter ATP-binding protein	K05847; opuA; osmoprotectant transport system ATP-binding protein [EC:7.6.2.9]
XJZ25674.1	glycine betaine ABC transporter substrate-binding protein	K05845; opuC; osmoprotectant transport system substrate-binding protein
XJZ25685.1	MULTISPECIES	K03310; TC.AGCS; alanine or glycine:cation symporter, AGCS family	yes
XJZ25776.1	ABC transporter ATP-binding protein	K05833; K05833; putative tryptophan/tyrosine transport system ATP-binding protein
XJZ25777.1	MULTISPECIES	K05832; K05832; putative tryptophan/tyrosine transport system permease protein
XJZ25778.1	ABC transporter substrate-binding protein	K01989; K01989; putative tryptophan/tyrosine transport system substrate-binding protein
XJZ26148.1	MULTISPECIES	K23060; artR, artM; arginine/lysine/histidine transport system ATP-binding protein [EC:7.4.2.1]
XJZ26149.1	amino acid ABC transporter permease	K17077; artQ; arginine/lysine/histidine transport system permease protein
XJZ26150.1	transporter substrate-binding domain-containing protein	K23059; artP, artI; arginine/lysine/histidine transporter system substrate-binding protein
XJZ26538.1	amino acid permease	K03293; TC.AAT; amino acid transporter, AAT family
XJZ26619.1	amino acid ABC transporter permease	K10040; peb1B, glnP, glnM; aspartate/glutamate/glutamine transport system permease protein
XJZ26620.1	MULTISPECIES	K10040; peb1B, glnP, glnM; aspartate/glutamate/glutamine transport system permease protein
XJZ26621.1	transporter substrate-binding domain-containing protein	K10039; peb1A, glnH; aspartate/glutamate/glutamine transport system substrate-binding protein
XJZ26622.1	amino acid ABC transporter ATP-binding protein	K10041; peb1C, glnQ; aspartate/glutamate/glutamine transport system ATP-binding protein [EC:7.4.2.1]
XJZ26772.1	L-asparagine transporter-like permease	K03293; TC.AAT; amino acid transporter, AAT family
XJZ26830.1	MetQ NlpA family ABC transporter substrate-binding protein	K02073; metQ; D-methionine transport system substrate-binding protein
XJZ26831.1	methionine ABC transporter permease	K02072; metI; D-methionine transport system permease protein
XJZ26832.1	methionine ABC transporter ATP-binding protein	K02071; metN; D-methionine transport system ATP-binding protein
XJZ27015.1	oligopeptide-binding protein AppA	K02035; ABC.PE.S; peptide/nickel transport system substrate-binding protein	yes
XJZ29161.1	oligopeptide ABC transporter permease	K02034; ABC.PE.P1; peptide/nickel transport system permease protein	yes
XJZ27016.1	ABC transporter permease	K02033; ABC.PE.P; peptide/nickel transport system permease protein	yes
XJZ27017.1	dipeptide ABC transporter ATP-binding protein	K02032; ddpF; peptide/nickel transport system ATP-binding protein	yes
XJZ27018.1	ABC transporter ATP-binding protein	K02031; ddpD; peptide/nickel transport system ATP-binding protein	yes
XJZ27215.1	ABC transporter ATP-binding protein	K01996; livF; branched-chain amino acid transport system ATP-binding protein
XJZ27216.1	ABC transporter ATP-binding protein	K01995; livG; branched-chain amino acid transport system ATP-binding protein
XJZ27217.1	branched-chain amino acid ABC transporter permease	K01998; livM; branched-chain amino acid transport system permease protein
XJZ27218.1	branched-chain amino acid ABC transporter permease	K01997; livH; branched-chain amino acid transport system permease protein
XJZ27219.1	ABC transporter substrate-binding protein	K01999; livK; branched-chain amino acid transport system substrate-binding protein
XJZ27235.1	peptide nickel transport system permease protein	K02034; ABC.PE.P1; peptide/nickel transport system permease protein	yes
XJZ27236.1	ABC transporter permease	K02033; ABC.PE.P; peptide/nickel transport system permease protein	yes
XJZ27237.1	ABC transporter substrate-binding protein	K12368; dppA; dipeptide transport system substrate-binding protein	yes
XJZ27238.1	dipeptide ABC transporter ATP-binding protein	K02032; ddpF; peptide/nickel transport system ATP-binding protein	yes
XJZ27239.1	ABC transporter ATP-binding protein	K02031; ddpD; peptide/nickel transport system ATP-binding protein	yes
XJZ27849.1	basic amino acid ABC transporter substrate-binding protein	K10036; glnH; glutamine transport system substrate-binding protein
XJZ27850.1	amino acid ABC transporter permease	K10037; glnP; glutamine transport system permease protein
XJZ26148.1	peptide ABC transporter ATP-binding protein	K10038; glnQ; glutamine transport system ATP-binding protein [EC:7.4.2.1]
Carboxylate transporters
XJZ27545.1	dicarboxylate amino acid cation symporter
XJZ28993.1	L-lactate permease	K03303; lutP, lctP; lactate permease
XJZ27817.1	cation dicarboxylase symporter family transporter	K11102; gltP, gltT; proton glutamate symport protein
XJZ28290.1	L-lactate permease	K03303; lutP, lctP; lactate permease
XJZ28709.1	DctP family TRAP transporter solute-binding subunit	K11688; dctP; C4-dicarboxylate-binding protein DctP	yes
XJZ28711.1	TRAP transporter small permease	K11689; dctQ; C4-dicarboxylate transporter, DctQ subunit	yes
XJZ26720.1	TRAP transporter large permease subunit	K11690; dctM; C4-dicarboxylate transporter, DctM subunit	yes
XJZ25663.1	formate nitrite transporter family protein	K21993; fdhC; formate transporter
XJZ26544.1	dicarboxylate amino acid cation symporter	K11103; dctA; aerobic C4-dicarboxylate transport protein	yes
XJZ27222.1	cation acetate symporter	K14393; actP; cation/acetate symporter
Transporters of nucleoside and base
XJZ27620.1	NCS2 family permease	K06901; pbuG, azgA, ghxP, ghxQ, adeQ; adenine/guanine/hypoxanthine permease
XJZ27827.1	purine pyrimidine permease
XJZ28559.1	ABC transporter ATP-binding protein	K23537; nupA; general nucleoside transport system ATP-binding protein
XJZ28560.1	ABC transporter permease	K23535; nupB; general nucleoside transport system permease protein
XJZ29053.1	ABC transporter permease	K23536; nupC; general nucleoside transport system permease protein
XJZ28688.1	NCS1 family transporter	K03457; TC.NCS1; nucleobase:cation symporter-1, NCS1 family
XJZ27026.1	cytosine permease	K10974; codB; cytosine permease	yes
Transporters of ammonia and polyamine
XJZ27798.1	ammonium transporter	K03320; amt, AMT, MEP; ammonium transporter, Amt family
XJZ29008.1	ammonium transporter	K03320; amt, AMT, MEP; ammonium transporter, Amt family
XJZ28741.1	ABC transporter substrate-binding protein	K02055; ABC.SP.S; putative spermidine/putrescine transport system substrate-binding protein
XJZ28742.1	ABC transporter ATP-binding protein	K02052; ABC.SP.A; putative spermidine/putrescine transport system ATP-binding protein
XJZ28743.1	ABC transporter permease	K02054; ABC.SP.P1; putative spermidine/putrescine transport system permease protein
XJZ28744.1	putative spermidine putrescine transport system permease protein	K02053; ABC.SP.P; putative spermidine/putrescine transport system permease protein
Transporters of nitrate and nitrite
XJZ28749.1	nitrate nitrite transporter	K02575; NRT2, narK, nrtP, nasA; MFS transporter, NNP family, nitrate/nitrite transporter
XJZ29086.1	NarK family nitrate nitrite MFS transporter	K02575; NRT2, narK, nrtP, nasA; MFS transporter, NNP family, nitrate/nitrite transporter
Transporter of sulfate
XJZ28760.1	SulP family inorganic anion transporter	K03321; TC.SULP; sulfate permease, SulP family
