# Supplementary material for: Comparative Genomics Reveals Evidence of the Genome Reduction and Metabolic Potentials of Aliineobacillus hadale Isolated from Challenger Deep Sediment of the Mariana Trench
Source: Microorganisms. 2025 Jan 10;13(1):132. doi: 10.3390/microorganisms13010132 (PMC11767280; doi:10.3390/microorganisms13010132)
Supplement: Supplementary file 1 [file microorganisms-13-00132-s001.zip › Supplementary Table S9.xlsx]

## Sheet: Supplementary Table S4_new
#Supplementary Table S8: The extracellular peptidases predicted in strain Lsc_1132T
Gene ID	SignalP	NCBI annotation	KEGG annotation	Interproscan annotation
XJZ27342.1	CS pos: 31-32. Pr: 0.9588	carboxypeptidase	K07258; dacC, dacA, dacD; serine-type D-Ala-D-Ala carboxypeptidase (penicillin-binding protein 5/6) [EC:3.4.16.4]	IPR001967|Peptidase S11, D-alanyl-D-alanine carboxypeptidase A, N-terminal; IPR012907|Peptidase S11, D-Ala-D-Ala carboxypeptidase A, C-terminal
XJZ28052.1	CS pos: 28-29. Pr: 0.9682	family metallopeptidase		IPR016047|Peptidase M23
XJZ28266.1	CS pos: 27-28. Pr: 0.9772	P60 family protein	K21471; cwlO; peptidoglycan DL-endopeptidase CwlO [EC:3.4.-.-]	IPR000064|Endopeptidase, NLPC/P60 domain
XJZ25800.1	CS pos: 23-24. Pr: 0.9732	carboxypeptidase family protein	K07258; dacC, dacA, dacD; serine-type D-Ala-D-Ala carboxypeptidase (penicillin-binding protein 5/6) [EC:3.4.16.4]	IPR001967|Peptidase S11, D-alanyl-D-alanine carboxypeptidase A, N-terminal
XJZ29090.1	CS pos: 18-19. Pr: 0.9947	carboxypeptidase	K07260; vanY; zinc D-Ala-D-Ala carboxypeptidase [EC:3.4.17.14]	IPR003709|Peptidase M15B
XJZ26081.1	CS pos: 30-31. Pr: 0.8591	DD-metalloendopeptidase family protein		IPR016047|Peptidase M23; IPR018392|LysM domain
XJZ26092.1	CS pos: 27-28. Pr: 0.9625	carboxypeptidase family protein	K07258; dacC, dacA, dacD; serine-type D-Ala-D-Ala carboxypeptidase (penicillin-binding protein 5/6) [EC:3.4.16.4]	IPR001967|Peptidase S11, D-alanyl-D-alanine carboxypeptidase A, N-terminal
XJZ26106.1	CS pos: 25-26. Pr: 0.9763	carboxypeptidase family protein	K07258; dacC, dacA, dacD; serine-type D-Ala-D-Ala carboxypeptidase (penicillin-binding protein 5/6) [EC:3.4.16.4]	IPR001967|Peptidase S11, D-alanyl-D-alanine carboxypeptidase A, N-terminal; IPR012907|Peptidase S11, D-Ala-D-Ala carboxypeptidase A, C-terminal
XJZ29150.1	CS pos: 23-24. Pr: 0.9736	DD-endopeptidase MepM	K21472; lytH; peptidoglycan LD-endopeptidase LytH [EC:3.4.-.-]	IPR016047|Peptidase M23
XJZ26975.1	CS pos: 32-33. Pr: 0.8474	domain-containing protein	K01448; amiABC; N-acetylmuramoyl-L-alanine amidase [EC:3.5.1.28]	IPR000209|Peptidase S8/S53 domain; IPR034202|Subtilisin Carlsberg-like catalytic domain
XJZ28579.1	CS pos: 37-38. Pr: 0.9640	hydrolase family 3 protein	K01207; nagZ; beta-N-acetylhexosaminidase [EC:3.2.1.52]	IPR001764|Glycoside hydrolase, family 3, N-terminal; IPR002772|Glycoside hydrolase family 3 C-terminal domain
XJZ28145.1	CS pos: 23-24. Pr: 0.9739	alpha-amylase family glycosyl hydrolase	K01176; AMY, amyA, malS; alpha-amylase [EC:3.2.1.1]	IPR006047|Glycosyl hydrolase, family 13, catalytic domain
XJZ28826.1	CS pos: 28-29. Pr: 0.9762	GH25 family lysozyme		IPR002053|Glycoside hydrolase, family 25; IPR018392|LysM domain
XJZ26645.1	CS pos: 28-29. Pr: 0.9766	cell wall hydrolase	K01449; cwlJ, sleB; N-acetylmuramoyl-L-alanine amidase [EC:3.5.1.28]	IPR011105|Cell wall hydrolase, SleB; IPR018392|LysM domain
XJZ25692.1	CS pos: 35-36. Pr: 0.9473	alkaline phosphatase	K01077; E3.1.3.1, phoA, phoB; alkaline phosphatase [EC:3.1.3.1]	IPR001952|Alkaline phosphatase
XJZ27868.1	CS pos: 30-31. Pr: 0.9731	alkaline phosphatase family protein	K01114; plc; phospholipase C [EC:3.1.4.3]	IPR007312|Phosphoesterase
